# Supplementary material for: Metallic Phase Transition Metal Dichalcogenide Quantum Dots as Promising Bio-Imaging Materials
Source: Nanomaterials (Basel). 2022 May 11;12(10):1645. doi: 10.3390/nano12101645 (PMC9144094; doi:10.3390/nano12101645)
Supplement: Supplementary file 1 [file nanomaterials-12-01645-s001.zip]

Archive with 1 entries (1 files):
- nanomaterials-1633790-supplementary.pdf
